# Supplementary material for: Pharmacological Treatments and Adverse Reactions Following Snake Antivenom Therapy: A Collaborative Study by Healthcare Professionals in the Southernmost Region of Thailand
Source: Toxins (Basel). 2026 Mar 12;18(3):139. doi: 10.3390/toxins18030139 (PMC13029941; doi:10.3390/toxins18030139)
Supplement: Supplementary file 1 [file toxins-18-00139-s001.zip]

Archive with 1 entries (1 files):
- toxins-4092504-supplementary File S1.xlsx
