# Supplementary material for: Pharmacological Treatments and Adverse Reactions Following Snake Antivenom Therapy: A Collaborative Study by Healthcare Professionals in the Southernmost Region of Thailand
Source: Toxins (Basel). 2026 Mar 12;18(3):139. doi: 10.3390/toxins18030139 (PMC13029941; doi:10.3390/toxins18030139)
Supplement: Supplementary file 1 [file toxins-18-00139-s001.zip › toxins-4092504-supplementary File S1.xlsx]

## Sheet: WBC_Anti
		Antibiotics_gr						p-value	Use_Antibiotics				p-value
		Ceftriaxone		Augmentin		Others Penicilin			no		yes
		n	%	n	%	n	%		n	%	n	%
	WBC4000_gr							0.801					0.701
	<4000	1	20	3	60	1	20		0	0	5	100
	>=4000	142	32.3	203	46.1	95	21.6		13	2.9	440	97.1
	WBC11000_gr							0.009*					0.236
	<11000	72	26.7	135	50	63	23.3		10	3.6	270	96.4
	>=11000	71	40.6	71	40.6	33	18.9		3	1.7	175	98.3

## Sheet: F_Drug Row
			TypeNSAIDS					Paracetamol					Tramadol					Tetanus					Epinephrine					Antihistamine					Inotropic_drugs					Antibiotics_gr							Use_Antibiotics
			no		yes		p-value	no		yes		p-value	no		yes		p-value	no		yes		p-value	no		yes		p-value	no		yes		p-value	no		yes		p-value	Ceftriaxone		Augmentin		Others Penicilin		p-value	no		yes		p-value
			n	Row%	n	Row%		n	Row%	n	Row%		n	Row%	n	Row%		n	Row%	n	Row%		n	Row%	n	Row%		n	Row%	n	Row%		n	Row%	n	Row%		n	Row%	n	Row%	n	Row%		n	Row%	n	Row%
		Symptom					0.205					0.063					0.004*					0.349					<0.001*					<0.001*					<0.001*							0.168					0.253
		Non Symptom	405	91	40	9		35	7.9	410	92.1		172	38.7	273	61.3		395	89.2	48	10.8		440	98.9	5	1.1		360	80.9	85	19.1		445	100	0	0		125	29	203	47.1	103	23.9		14	3.1	431	96.9
		Symptom	65	95.6	3	4.4		10	14.7	58	85.3		39	57.4	29	42.6		58	85.3	10	14.7		60	88.2	8	11.8		36	52.9	32	47.1		61	89.7	7	10.3		25	39.1	29	45.3	10	15.6		4	5.9	64	94.1
		area					0.573					0.030*					0.812					0.169					0.906					0.784					0.692							0.248					0.904
		Unidentified	6	100	0	0		2	33.3	4	66.7		3	50	3	50		4	66.7	2	33.3		6	100	0	0		5	83.3	1	16.7		6	100	0	0		2	33.3	4	66.7	0	0		0	0	6	100
		Forearm	4	100	0	0		1	25	3	75		3	75	1	25		4	100	0	0		4	100	0	0		4	100	0	0		4	100	0	0		1	25	2	50	1	25		0	0	4	100
		Hand	123	92.5	10	7.5		9	6.8	124	93.2		55	41.4	78	58.6		120	90.9	12	9.1		131	98.5	2	1.5		103	77.4	30	22.6		133	100	0	0		48	36.9	53	40.8	29	22.3		3	2.3	130	97.7
		leg	54	94.7	3	5.3		9	15.8	48	84.2		22	38.6	35	61.4		46	80.7	11	19.3		55	96.5	2	3.5		45	78.9	12	21.1		56	98.2	1	1.8		22	40	22	40	11	20		2	3.5	55	96.5
		Feet	273	90.7	28	9.3		22	7.3	279	92.7		123	40.9	178	59.1		268	89.3	32	10.7		292	97	9	3		230	76.4	71	23.6		295	98	6	2		74	25.6	144	49.8	71	24.6		12	4	289	96
		others	8	80	2	20		2	20	8	80		4	40	6	60		9	90	1	10		10	100	0	0		9	90	1	10		10	100	0	0		2	20	7	70	1	10		0	0	10	100
		Fang Mark					0.806					0.894					0.023*					0.608					0.563					0.427					0.744							0.028*					0.484
		Yes	49	90.7	5	9.3		5	9.3	49	90.7		30	55.6	24	44.4		49	90.7	5	9.3		52	96.3	2	3.7		44	81.5	10	18.5		53	98.1	1	1.9		24	45.3	22	41.5	7	13.2		1	1.9	53	98.1
		No	421	91.7	38	8.3		40	8.7	419	91.3		181	39.4	278	60.6		404	88.4	53	11.6		448	97.6	11	2.4		352	76.7	107	23.3		453	98.7	6	1.3		126	28.5	210	47.5	106	24		17	3.7	442	96.3
		Cobra					0.419					0.09					0.894					0.228					0.541					0.157					0.655							0.486					0.469
		no	458	91.8	41	8.2		42	8.4	457	91.6		205	41.1	294	58.9		442	88.9	55	11.1		486	97.4	13	2.6		383	76.8	116	23.2		492	98.6	7	1.4		146	30.4	227	47.2	108	22.5		18	3.6	481	96.4
		yes	12	85.7	2	14.3		3	21.4	11	78.6		6	42.9	8	57.1		11	78.6	3	21.4		14	100	0	0		13	92.9	1	7.1		14	100	0	0		4	28.6	5	35.7	5	35.7		0	0	14	100
		King Cobra					0.544					0.534					0.717					0.388					0.746					0.916					0.813							0.973					0.702
		no	466	91.6	43	8.4		45	8.8	464	91.2		209	41.1	300	58.9		450	88.8	57	11.2		496	97.4	13	2.6		393	77.2	116	22.8		502	98.6	7	1.4		149	30.3	230	46.8	112	22.8		18	3.5	491	96.5
		yes	4	100	0	0		0	0	4	100		2	50	2	50		3	75	1	25		4	100	0	0		3	75	1	25		4	100	0	0		1	25	2	50	1	25		0	0	4	100
		Branded krait					.					.					.					.					.					.					.							.					.
		no	470	91.6	43	8.4		45	8.8	468	91.2		211	41.1	302	58.9		453	88.6	58	11.4		500	97.5	13	2.5		396	77.2	117	22.8		506	98.6	7	1.4		150	30.3	232	46.9	113	22.8		18	3.5	495	96.5
		yes	0	0	0	0		0	0	0	0		0	0	0	0		0	0	0	0		0	0	0	0		0	0	0	0		0	0	0	0		0	0	0	0	0	0		0	0	0	0
		Malayan krait					.					.					.					.					.					.					.							.					.
		no	470	91.6	43	8.4		45	8.8	468	91.2		211	41.1	302	58.9		453	88.6	58	11.4		500	97.5	13	2.5		396	77.2	117	22.8		506	98.6	7	1.4		150	30.3	232	46.9	113	22.8		18	3.5	495	96.5
		yes	0	0	0	0		0	0	0	0		0	0	0	0		0	0	0	0		0	0	0	0		0	0	0	0		0	0	0	0		0	0	0	0	0	0		0	0	0	0
		Malayan pit viper					0.841					0.002*					0.327					0.396					0.145					0.6					0.356							0.105					0.471
		no	50	90.9	5	9.1		11	20	44	80		26	47.3	29	52.7		46	85.2	8	14.8		52	94.5	3	5.5		44	80	11	20		55	100	0	0		23	42.6	22	40.7	9	16.7		1	1.8	54	98.2
		yes	420	91.7	38	8.3		34	7.4	424	92.6		185	40.4	273	59.6		407	89.1	50	10.9		448	97.8	10	2.2		352	76.9	106	23.1		451	98.5	7	1.5		127	28.8	210	47.6	104	23.6		17	3.7	441	96.3
		Green pit viper					0.762					0.756					0.231					0.72					0.872					0.586					0.906							0.316					0.849
		no	469	91.6	43	8.4		45	8.8	467	91.2		210	41	302	59		452	88.6	58	11.4		499	97.5	13	2.5		395	77.1	117	22.9		505	98.6	7	1.4		149	30.2	232	47	113	22.9		18	3.5	494	96.5
		yes	1	100	0	0		0	0	1	100		1	100	0	0		1	100	0	0		1	100	0	0		1	100	0	0		1	100	0	0		1	100	0	0	0	0		0	0	1	100
		Russelll's viper					.					.					.					.					.					.					.							.					.
		no	470	91.6	43	8.4		45	8.8	468	91.2		211	41.1	302	58.9		453	88.6	58	11.4		500	97.5	13	2.5		396	77.2	117	22.8		506	98.6	7	1.4		150	30.3	232	46.9	113	22.8		18	3.5	495	96.5
		yes	0	0	0	0		0	0	0	0		0	0	0	0		0	0	0	0		0	0	0	0		0	0	0	0		0	0	0	0		0	0	0	0	0	0		0	0	0	0
		Unidentified					0.619					0.009*					0.876					0.832					0.013*					0.527					0.485							0.006*					0.877
		no	439	91.5	41	8.5		38	7.9	442	92.1		197	41	283	59		425	88.7	54	11.3		470	97.9	10	2.1		372	77.5	108	22.5		473	98.5	7	1.5		133	28.7	219	47.3	111	24		17	3.5	463	96.5
		yes	31	93.9	2	6.1		7	21.2	26	78.8		14	42.4	19	57.6		28	87.5	4	12.5		30	90.9	3	9.1		24	72.7	9	27.3		33	100	0	0		17	53.1	13	40.6	2	6.3		1	3	32	97
		Other snake					0.001*					0.756					0.231					0.72					0.872					0.586					0.906							0.184					0.849
		no	470	91.8	42	8.2		45	8.8	467	91.2		210	41	302	59		452	88.6	58	11.4		499	97.5	13	2.5		395	77.1	117	22.9		505	98.6	7	1.4		150	30.4	232	47	112	22.7		18	3.5	494	96.5
		yes	0	0	1	100		0	0	1	100		1	100	0	0		1	100	0	0		1	100	0	0		1	100	0	0		1	100	0	0		0	0	0	0	1	100		0	0	1	100
		Respiratory failure					0.762					0.756					0.231					0.72					0.872					0.586					0.906							0.184					0.849
		no	469	91.6	43	8.4		45	8.8	467	91.2		210	41	302	59		452	88.6	58	11.4		499	97.5	13	2.5		395	77.1	117	22.9		505	98.6	7	1.4		150	30.4	232	47	112	22.7		18	3.5	494	96.5
		yes	1	100	0	0		0	0	1	100		1	100	0	0		1	100	0	0		1	100	0	0		1	100	0	0		1	100	0	0		0	0	0	0	1	100		0	0	1	100
		Systemic bleeding					0.507					0.322					<0.001*					0.113					0.208					0.001*					0.137							0.526					0.47
		no	360	92.1	31	7.9		37	9.5	354	90.5		178	45.5	213	54.5		340	87.4	49	12.6		383	98	8	2		315	80.6	76	19.4		384	98.2	7	1.8		116	30.9	171	45.5	89	23.7		15	3.8	376	96.2
		yes	110	90.2	12	9.8		8	6.6	114	93.4		33	27	89	73		113	92.6	9	7.4		117	95.9	5	4.1		81	66.4	41	33.6		122	100	0	0		34	28.6	61	51.3	24	20.2		3	2.5	119	97.5
		No clean					0.008*					0.002*					0.537					0.022*					0.731					<0.001*					0.002*							0.076					0.219
		no	283	94.3	17	5.7		36	12	264	88		120	40	180	60		257	86	42	14		293	97.7	7	2.3		253	84.3	47	15.7		300	100	0	0		99	33.9	126	43.2	67	22.9		8	2.7	292	97.3
		yes	187	87.8	26	12.2		9	4.2	204	95.8		91	42.7	122	57.3		196	92.5	16	7.5		207	97.2	6	2.8		143	67.1	70	32.9		206	96.7	7	3.3		51	25.1	106	52.2	46	22.7		10	4.7	203	95.3
		AV administration					.					.					.					.					.					.					.							.					.
		no	0	0	0	0		0	0	0	0		0	0	0	0		0	0	0	0		0	0	0	0		0	0	0	0		0	0	0	0		0	0	0	0	0	0		0	0	0	0
		yes	470	91.6	43	8.4		45	8.8	468	91.2		211	41.1	302	58.9		453	88.6	58	11.4		500	97.5	13	2.5		396	77.2	117	22.8		506	98.6	7	1.4		150	30.3	232	46.9	113	22.8		18	3.5	495	96.5
		Skin Rash					0.092					0.049*					0.007*					0.496					0.008*					<0.001*					<0.001*							0.124					0.296
		no	422	90.9	42	9.1		37	8	427	92		182	39.2	282	60.8		411	89	51	11		455	98.1	9	1.9		372	80.2	92	19.8		464	100	0	0		131	29.2	211	47	107	23.8		15	3.2	449	96.8
		yes	48	98	1	2		8	16.3	41	83.7		29	59.2	20	40.8		42	85.7	7	14.3		45	91.8	4	8.2		24	49	25	51		42	85.7	7	14.3		19	41.3	21	45.7	6	13		3	6.1	46	93.9
		Itching					0.808					0.709					0.838					0.019*					0.005*					<0.001*					<0.001*							0.706					0.985
		no	444	91.5	41	8.5		42	8.7	443	91.3		200	41.2	285	58.8		432	89.4	51	10.6		475	97.9	10	2.1		382	78.8	103	21.2		483	99.6	2	0.4		140	29.9	220	47	108	23.1		17	3.5	468	96.5
		yes	26	92.9	2	7.1		3	10.7	25	89.3		11	39.3	17	60.7		21	75	7	25		25	89.3	3	10.7		14	50	14	50		23	82.1	5	17.9		10	37	12	44.4	5	18.5		1	3.6	27	96.4
		Angioedema					0.668					0.66					0.09					0.612					0.819					0.441					0.868							0.316					.000*
		no	468	91.6	43	8.4		45	8.8	466	91.2		209	40.9	302	59.1		451	88.6	58	11.4		498	97.5	13	2.5		394	77.1	117	22.9		504	98.6	7	1.4		149	30.2	232	47	113	22.9		17	3.3	494	96.7
		yes	2	100	0	0		0	0	2	100		2	100	0	0		2	100	0	0		2	100	0	0		2	100	0	0		2	100	0	0		1	100	0	0	0	0		1	50	1	50
		Wheezing					0.389					0.377					0.050*					0.918					<0.001*					0.065					0.006*							0.341					0.164
		no	462	91.5	43	8.5		45	8.9	460	91.1		205	40.6	300	59.4		446	88.7	57	11.3		494	97.8	11	2.2		392	77.6	113	22.4		499	98.8	6	1.2		147	30.1	228	46.7	113	23.2		17	3.4	488	96.6
		yes	8	100	0	0		0	0	8	100		6	75	2	25		7	87.5	1	12.5		6	75	2	25		4	50	4	50		7	87.5	1	12.5		3	42.9	4	57.1	0	0		1	12.5	7	87.5
		Dyspnea					0.705					0.657					0.619					0.47					0.014*					<0.001*					<0.001*							0.261					0.001*
		no	454	91.5	42	8.5		43	8.7	453	91.3		205	41.3	291	58.7		437	88.5	57	11.5		485	97.8	11	2.2		389	78.4	107	21.6		491	99	5	1		143	29.7	227	47.2	111	23.1		15	3	481	97
		yes	16	94.1	1	5.9		2	11.8	15	88.2		6	35.3	11	64.7		16	94.1	1	5.9		15	88.2	2	11.8		7	41.2	10	58.8		15	88.2	2	11.8		7	50	5	35.7	2	14.3		3	17.6	14	82.4
		Chest Tighness					0.269					0.257					0.345					0.642					.000*					0.007*					<0.001*							0.793					0.486
		no	457	91.4	43	8.6		45	9	455	91		204	40.8	296	59.2		442	88.8	56	11.2		490	98	10	2		390	78	110	22		495	99	5	1		146	30.3	225	46.7	111	23		18	3.6	482	96.4
		yes	13	100	0	0		0	0	13	100		7	53.8	6	46.2		11	84.6	2	15.4		10	76.9	3	23.1		6	46.2	7	53.8		11	84.6	2	15.4		4	30.8	7	53.8	2	15.4		0	0	13	100
		Nuasea/vomitting					0.033*					0.66					0.09					0.612					0.819					0.358					0.868							0.184					<0.001*
		no	469	91.8	42	8.2		45	8.8	466	91.2		209	40.9	302	59.1		451	88.6	58	11.4		498	97.5	13	2.5		395	77.3	116	22.7		504	98.6	7	1.4		150	30.4	232	47	112	22.7		17	3.3	494	96.7
		yes	1	50	1	50		0	0	2	100		2	100	0	0		2	100	0	0		2	100	0	0		1	50	1	50		2	100	0	0		0	0	0	0	1	100		1	50	1	50
		Fever					0.668					0.66					0.09					0.612					0.819					0.358					0.868							0.698					0.787
		no	468	91.6	43	8.4		45	8.8	466	91.2		209	40.9	302	59.1		451	88.6	58	11.4		498	97.5	13	2.5		395	77.3	116	22.7		504	98.6	7	1.4		149	30.2	231	46.9	113	22.9		18	3.5	493	96.5
		yes	2	100	0	0		0	0	2	100		2	100	0	0		2	100	0	0		2	100	0	0		1	50	1	50		2	100	0	0		1	50	1	50	0	0		0	0	2	100
		Abdominal discomfort					0.599					0.59					0.367					0.534					<0.001*					0.001*					0.838							0.519					0.74
		no	467	91.6	43	8.4		45	8.8	465	91.2		209	41	301	59		450	88.6	58	11.4		499	97.8	11	2.2		396	77.6	114	22.4		503	98.6	7	1.4		150	30.5	230	46.7	112	22.8		18	3.5	492	96.5
		yes	3	100	0	0		0	0	3	100		2	66.7	1	33.3		3	100	0	0		1	33.3	2	66.7		0	0	3	100		3	100	0	0		0	0	2	66.7	1	33.3		0	0	3	100
		Hypotension					0.42					0.409					0.386					0.148					<0.001*					0.029*					0.754							0.935					0.611
		no	463	91.5	43	8.5		45	8.9	461	91.1		207	40.9	299	59.1		448	88.9	56	11.1		496	98	10	2		393	77.7	113	22.3		499	98.6	7	1.4		148	30.3	229	46.9	111	22.7		18	3.6	488	96.4
		yes	7	100	0	0		0	0	7	100		4	57.1	3	42.9		5	71.4	2	28.6		4	57.1	3	42.9		3	42.9	4	57.1		7	100	0	0		2	28.6	3	42.9	2	28.6		0	0	7	100
		O2 Sat dropped					0.668					0.039*					0.798					0.612					0.819					0.358					0.868							0.532					0.787
		no	468	91.6	43	8.4		44	8.6	467	91.4		210	41.1	301	58.9		451	88.6	58	11.4		498	97.5	13	2.5		395	77.3	116	22.7		504	98.6	7	1.4		150	30.4	231	46.9	112	22.7		18	3.5	493	96.5
		yes	2	100	0	0		1	50	1	50		1	50	1	50		2	100	0	0		2	100	0	0		1	50	1	50		2	100	0	0		0	0	1	50	1	50		0	0	2	100
		WBC4000_gr					0.499					0.475					0.063					0.441					0.737					0.958					0.833							0.801					0.701
		<4000	5	100	0	0		0	0	5	100		4	80	1	20		5	100	0	0		5	100	0	0		4	80	1	20		5	100	0	0		1	20	3	60	1	20		0	0	5	100
		>=4000	415	91.6	38	8.4		42	9.3	411	90.7		177	39.1	276	60.9		403	89.4	48	10.6		443	97.8	10	2.2		358	79	95	21		449	99.1	4	0.9		142	32.3	203	46.1	95	21.6		13	2.9	440	97.1
		WBC11000_gr					0.539					0.011*					0.361					0.458					0.007*					0.115					0.646							0.009*					0.236
		<11000	255	91.1	25	8.9		18	6.4	262	93.6		106	37.9	174	62.1		252	90.3	27	9.7		278	99.3	2	0.7		228	81.4	52	18.6		278	99.3	2	0.7		72	26.7	135	50	63	23.3		10	3.6	270	96.4
		>=11000	165	92.7	13	7.3		24	13.5	154	86.5		75	42.1	103	57.9		156	88.1	21	11.9		170	95.5	8	4.5		134	75.3	44	24.7		176	98.9	2	1.1		71	40.6	71	40.6	33	18.9		3	1.7	175	98.3
		MPVAV_gr					0.163					0.426					.013*					0.23					0.788					0.93					0.017*							0.984					0.379
		<=5 vial‎s	386	92.3	32	7.7		32	7.7	386	92.3		177	42.3	241	57.7		368	88.5	48	11.5		407	97.4	11	2.6		319	76.3	99	23.7		414	99	4	1		123	30.6	187	46.5	92	22.9		16	3.8	402	96.2
		>5 vials	54	87.1	8	12.9		3	4.8	59	95.2		16	25.8	46	74.2		58	93.5	4	6.5		60	96.8	2	3.2		47	75.8	15	24.2		59	95.2	3	4.8		18	29.5	29	47.5	14	23		1	1.6	61	98.4
		GPVAV_gr					.					.					.					.					.					.					.							.					.
		<=3 vial‎s	2	100	0	0		0	0	2	100		1	50	1	50		2	100	0	0		2	100	0	0		2	100	0	0		2	100	0	0		1	50	1	50	0	0		0	0	2	100
		>3 vials	0	0	0	0		0	0	0	0		0	0	0	0		0	0	0	0		0	0	0	0		0	0	0	0		0	0	0	0		0	0	0	0	0	0		0	0	0	0
		RVAV_gr					.					.					.					.					.					.					.							.					.
		<=5 vial‎s	0	0	0	0		0	0	0	0		0	0	0	0		0	0	0	0		0	0	0	0		0	0	0	0		0	0	0	0		0	0	0	0	0	0		0	0	0	0
		>5 vials	0	0	0	0		0	0	0	0		0	0	0	0		0	0	0	0		0	0	0	0		0	0	0	0		0	0	0	0		0	0	0	0	0	0		0	0	0	0
		age_gr					0.88					0.493					0.251					0.153					0.276					0.339					0.291							0.994					0.516
		0-25	107	90.7	11	9.3		7	5.9	111	94.1		54	45.8	64	54.2		108	93.1	8	6.9		117	99.2	1	0.8		86	72.9	32	27.1		117	99.2	1	0.8		34	30.4	52	46.4	26	23.2		6	5.1	112	94.9
		26-59	270	92.2	23	7.8		28	9.6	265	90.4		111	37.9	182	62.1		253	86.3	40	13.7		285	97.3	8	2.7		225	76.8	68	23.2		287	98	6	2		85	30	133	47	65	23		10	3.4	283	96.6
		>60	84	91.3	8	8.7		8	8.7	84	91.3		41	44.6	51	55.4		82	89.1	10	10.9		88	95.7	4	4.3		75	81.5	17	18.5		92	100	0	0		25	27.8	43	47.8	22	24.4		2	2.2	90	97.8

## Sheet: Serum_drug
		TypeNSAIDS				p-value	Paracetamol				p-value	Tramadol				p-value	Antibiotics_gr						p-value	Use_Antibiotics				p-value	Tetanus				p-value	Epinephrine				p-value	Antihistamine				p-value	Inotropic_drugs				p-value
		no		yes			no		yes			no		yes			Ceftriaxone		Augmentin		Others Penicilin			no		yes			no		yes			no		yes			no		yes			no		yes
		n	%	n	%		n	%	n	%		n	%	n	%		n	%	n	%	n	%		n	%	n	%		n	%	n	%		n	%	n	%		n	%	n	%		n	%	n	%
	CBAV_gr
	<=10 vial‎s	15	93.8	1	6.3		6	37.5	10	62.5		8	50	8	50		5	33.3	5	33.3	5	33.3		1	6.3	15	93.8		12	75	4	25		16	100	0	0		16	100	0	0		16	100	0	0
	>10 vials	0	0	0	0		0	0	0	0		0	0	0	0		0	0	0	0	0	0		0	0	0	0		0	0	0	0		0	0	0	0		0	0	0	0		0	0	0	0
	KCAV_gr
	<=10 vial‎s	2	100	0	0		0	0	2	100		0	0	2	100		0	0	2	100	0	0		0	0	2	100		1	50	1	50		2	100	0	0		2	100	0	0		2	100	0	0
	>10 vials	0	0	0	0		0	0	0	0		0	0	0	0		0	0	0	0	0	0		0	0	0	0		0	0	0	0		0	0	0	0		0	0	0	0		0	0	0	0
	BKAV_gr
	<=10 vial‎s	0	0	0	0		0	0	0	0		0	0	0	0		0	0	0	0	0	0		0	0	0	0		0	0	0	0		0	0	0	0		0	0	0	0		0	0	0	0
	>10 vials	0	0	0	0		0	0	0	0		0	0	0	0		0	0	0	0	0	0		0	0	0	0		0	0	0	0		0	0	0	0		0	0	0	0		0	0	0	0
	MKAV_gr
	<=10 vial‎s	0	0	0	0		0	0	0	0		0	0	0	0		0	0	0	0	0	0		0	0	0	0		0	0	0	0		0	0	0	0		0	0	0	0		0	0	0	0
	>10 vials	0	0	0	0		0	0	0	0		0	0	0	0		0	0	0	0	0	0		0	0	0	0		0	0	0	0		0	0	0	0		0	0	0	0		0	0	0	0
	Hematopolyvalent_gr
	<=5 vial‎s	1	100	0	0		0	0	1	100		1	100	0	0		1	100	0	0	0	0		0	0	1	100		1	100	0	0		1	100	0	0		1	100	0	0		1	100	0	0
	>5 vials	1	100	0	0		0	0	1	100		0	0	1	100		0	0	1	100	0	0		0	0	1	100		1	100	0	0		1	100	0	0		1	100	0	0		1	100	0	0
	MPVAV_gr					0.163					0.426					0.013*							0.984					0.379					0.23					0.788					0.93					0.017*
	<=5 vial‎s	386	92.3	32	7.7		32	7.7	386	92.3		177	42.3	241	57.7		123	30.6	187	46.5	92	22.9		16	3.8	402	96.2		368	88.5	48	11.5		407	97.4	11	2.6		319	76.3	99	23.7		414	99	4	1
	>5 vials	54	87.1	8	12.9		3	4.8	59	95.2		16	25.8	46	74.2		18	29.5	29	47.5	14	23		1	1.6	61	98.4		58	93.5	4	6.5		60	96.8	2	3.2		47	75.8	15	24.2		59	95.2	3	4.8
	GPVAV_gr
	<=3 vial‎s	2	100	0	0		0	0	2	100		1	50	1	50		1	50	1	50	0	0		0	0	2	100		2	100	0	0		2	100	0	0		2	100	0	0		2	100	0	0
	>3 vials	0	0	0	0		0	0	0	0		0	0	0	0		0	0	0	0	0	0		0	0	0	0		0	0	0	0		0	0	0	0		0	0	0	0		0	0	0	0

## Sheet: F_Drug
			TypeNSAIDS							Paracetamol							Tramadol							Tetanus							Epinephrine							Antihistamine							Inotropic_drugs
			no			yes			p-value	no			yes			p-value	no			yes			p-value	no			yes			p-value	no			yes			p-value	no			yes			p-value	no			yes
			n	Row%	Col%	n	Row%	Col%		n	Row%	Col%	n	Row%	Col%		n	Row%	Col%	n	Row%	Col%		n	Row%	Col%	n	Row%	Col%		n	Row%	Col%	n	Row%	Col%		n	Row%	Col%	n	Row%	Col%		n	Row%	Col%	n	Row%
		Symptom							0.205							0.063							0.004*							0.349							<0.001*							<0.001*
		Non Symptom	405	91	86.2	40	9	93		35	7.9	77.8	410	92.1	87.6		172	38.7	81.5	273	61.3	90.4		395	89.2	87.2	48	10.8	82.8		440	98.9	88	5	1.1	38.5		360	80.9	90.9	85	19.1	72.6		445	100	87.9	0	0
		Symptom	65	95.6	13.8	3	4.4	7		10	14.7	22.2	58	85.3	12.4		39	57.4	18.5	29	42.6	9.6		58	85.3	12.8	10	14.7	17.2		60	88.2	12	8	11.8	61.5		36	52.9	9.1	32	47.1	27.4		61	89.7	12.1	7	10.3
		area							0.573							0.030*							0.812							0.169							0.906							0.784
		Unidentified	6	100	1.3	0	0	0		2	33.3	4.4	4	66.7	0.9		3	50	1.4	3	50	1		4	66.7	0.9	2	33.3	3.4		6	100	1.2	0	0	0		5	83.3	1.3	1	16.7	0.9		6	100	1.2	0	0
		Forearm	4	100	0.9	0	0	0		1	25	2.2	3	75	0.6		3	75	1.4	1	25	0.3		4	100	0.9	0	0	0		4	100	0.8	0	0	0		4	100	1	0	0	0		4	100	0.8	0	0
		Hand	123	92.5	26.3	10	7.5	23.3		9	6.8	20	124	93.2	26.6		55	41.4	26.2	78	58.6	25.9		120	90.9	26.6	12	9.1	20.7		131	98.5	26.3	2	1.5	15.4		103	77.4	26	30	22.6	26.1		133	100	26.4	0	0
		Leg	54	94.7	11.5	3	5.3	7		9	15.8	20	48	84.2	10.3		22	38.6	10.5	35	61.4	11.6		46	80.7	10.2	11	19.3	19		55	96.5	11	2	3.5	15.4		45	78.9	11.4	12	21.1	10.4		56	98.2	11.1	1	1.8
		Feet	273	90.7	58.3	28	9.3	65.1		22	7.3	48.9	279	92.7	59.9		123	40.9	58.6	178	59.1	59.1		268	89.3	59.4	32	10.7	55.2		292	97	58.6	9	3	69.2		230	76.4	58.1	71	23.6	61.7		295	98	58.5	6	2
		Others	8	80	1.7	2	20	4.7		2	20	4.4	8	80	1.7		4	40	1.9	6	60	2		9	90	2	1	10	1.7		10	100	2	0	0	0		9	90	2.3	1	10	0.9		10	100	2	0	0
		FangMark							0.806							0.894							0.023*							0.608							0.563							0.427
		NO	49	90.7	10.4	5	9.3	11.6		5	9.3	11.1	49	90.7	10.5		30	55.6	14.2	24	44.4	7.9		49	90.7	10.8	5	9.3	8.6		52	96.3	10.4	2	3.7	15.4		44	81.5	11.1	10	18.5	8.5		53	98.1	10.5	1	1.9
		Yes	421	91.7	89.6	38	8.3	88.4		40	8.7	88.9	419	91.3	89.5		181	39.4	85.8	278	60.6	92.1		404	88.4	89.2	53	11.6	91.4		448	97.6	89.6	11	2.4	84.6		352	76.7	88.9	107	23.3	91.5		453	98.7	89.5	6	1.3
		cobra							0.419							0.09							0.894							0.228							0.541							0.157
		no	458	91.8	97.4	41	8.2	95.3		42	8.4	93.3	457	91.6	97.6		205	41.1	97.2	294	58.9	97.4		442	88.9	97.6	55	11.1	94.8		486	97.4	97.2	13	2.6	100		383	76.8	96.7	116	23.2	99.1		492	98.6	97.2	7	1.4
		yes	12	85.7	2.6	2	14.3	4.7		3	21.4	6.7	11	78.6	2.4		6	42.9	2.8	8	57.1	2.6		11	78.6	2.4	3	21.4	5.2		14	100	2.8	0	0	0		13	92.9	3.3	1	7.1	0.9		14	100	2.8	0	0
		King cobra							0.544							0.534							0.717							0.388							0.746							0.916
		no	466	91.6	99.1	43	8.4	100		45	8.8	100	464	91.2	99.1		209	41.1	99.1	300	58.9	99.3		450	88.8	99.3	57	11.2	98.3		496	97.4	99.2	13	2.6	100		393	77.2	99.2	116	22.8	99.1		502	98.6	99.2	7	1.4
		yes	4	100	0.9	0	0	0		0	0	0	4	100	0.9		2	50	0.9	2	50	0.7		3	75	0.7	1	25	1.7		4	100	0.8	0	0	0		3	75	0.8	1	25	0.9		4	100	0.8	0	0
		Banded krait							.							.							.							.							.							.
		no	470	91.6	100	43	8.4	100		45	8.8	100	468	91.2	100		211	41.1	100	302	58.9	100		453	88.6	100	58	11.4	100		500	97.5	100	13	2.5	100		396	77.2	100	117	22.8	100		506	98.6	100	7	1.4
		yes	0	0	0	0	0	0		0	0	0	0	0	0		0	0	0	0	0	0		0	0	0	0	0	0		0	0	0	0	0	0		0	0	0	0	0	0		0	0	0	0	0
		Malayan krait							.							.							.							.							.							.
		no	470	91.6	100	43	8.4	100		45	8.8	100	468	91.2	100		211	41.1	100	302	58.9	100		453	88.6	100	58	11.4	100		500	97.5	100	13	2.5	100		396	77.2	100	117	22.8	100		506	98.6	100	7	1.4
		yes	0	0	0	0	0	0		0	0	0	0	0	0		0	0	0	0	0	0		0	0	0	0	0	0		0	0	0	0	0	0		0	0	0	0	0	0		0	0	0	0	0
		งูกะปะ							0.841							0.002*							0.327							0.396							0.145							0.6
		no	50	90.9	10.6	5	9.1	11.6		11	20	24.4	44	80	9.4		26	47.3	12.3	29	52.7	9.6		46	85.2	10.2	8	14.8	13.8		52	94.5	10.4	3	5.5	23.1		44	80	11.1	11	20	9.4		55	100	10.9	0	0
		yes	420	91.7	89.4	38	8.3	88.4		34	7.4	75.6	424	92.6	90.6		185	40.4	87.7	273	59.6	90.4		407	89.1	89.8	50	10.9	86.2		448	97.8	89.6	10	2.2	76.9		352	76.9	88.9	106	23.1	90.6		451	98.5	89.1	7	1.5
		Green pit viper							0.762							0.756							0.231							0.72							0.872							0.586
		no	469	91.6	99.8	43	8.4	100		45	8.8	100	467	91.2	99.8		210	41	99.5	302	59	100		452	88.6	99.8	58	11.4	100		499	97.5	99.8	13	2.5	100		395	77.1	99.7	117	22.9	100		505	98.6	99.8	7	1.4
		yes	1	100	0.2	0	0	0		0	0	0	1	100	0.2		1	100	0.5	0	0	0		1	100	0.2	0	0	0		1	100	0.2	0	0	0		1	100	0.3	0	0	0		1	100	0.2	0	0
		Russell's viper							.							.							.							.							.							.
		no	470	91.6	100	43	8.4	100		45	8.8	100	468	91.2	100		211	41.1	100	302	58.9	100		453	88.6	100	58	11.4	100		500	97.5	100	13	2.5	100		396	77.2	100	117	22.8	100		506	98.6	100	7	1.4
		yes	0	0	0	0	0	0		0	0	0	0	0	0		0	0	0	0	0	0		0	0	0	0	0	0		0	0	0	0	0	0		0	0	0	0	0	0		0	0	0	0	0
		Unidentified							0.619							0.009*							0.876							0.832							0.013*							0.527
		no	439	91.5	93.4	41	8.5	95.3		38	7.9	84.4	442	92.1	94.4		197	41	93.4	283	59	93.7		425	88.7	93.8	54	11.3	93.1		470	97.9	94	10	2.1	76.9		372	77.5	93.9	108	22.5	92.3		473	98.5	93.5	7	1.5
		yes	31	93.9	6.6	2	6.1	4.7		7	21.2	15.6	26	78.8	5.6		14	42.4	6.6	19	57.6	6.3		28	87.5	6.2	4	12.5	6.9		30	90.9	6	3	9.1	23.1		24	72.7	6.1	9	27.3	7.7		33	100	6.5	0	0
		Other							0.001*							0.756							0.231							0.72							0.872							0.586
		no	470	91.8	100	42	8.2	97.7		45	8.8	100	467	91.2	99.8		210	41	99.5	302	59	100		452	88.6	99.8	58	11.4	100		499	97.5	99.8	13	2.5	100		395	77.1	99.7	117	22.9	100		505	98.6	99.8	7	1.4
		yes	0	0	0	1	100	2.3		0	0	0	1	100	0.2		1	100	0.5	0	0	0		1	100	0.2	0	0	0		1	100	0.2	0	0	0		1	100	0.3	0	0	0		1	100	0.2	0	0
		Respiratory failure							0.762							0.756							0.231							0.72							0.872							0.586
		no	469	91.6	99.8	43	8.4	100		45	8.8	100	467	91.2	99.8		210	41	99.5	302	59	100		452	88.6	99.8	58	11.4	100		499	97.5	99.8	13	2.5	100		395	77.1	99.7	117	22.9	100		505	98.6	99.8	7	1.4
		yes	1	100	0.2	0	0	0		0	0	0	1	100	0.2		1	100	0.5	0	0	0		1	100	0.2	0	0	0		1	100	0.2	0	0	0		1	100	0.3	0	0	0		1	100	0.2	0	0
		Systemic bleeding							0.507							0.322							<0.001*							0.113							0.208							0.001*
		no	360	92.1	76.6	31	7.9	72.1		37	9.5	82.2	354	90.5	75.6		178	45.5	84.4	213	54.5	70.5		340	87.4	75.1	49	12.6	84.5		383	98	76.6	8	2	61.5		315	80.6	79.5	76	19.4	65		384	98.2	75.9	7	1.8
		yes	110	90.2	23.4	12	9.8	27.9		8	6.6	17.8	114	93.4	24.4		33	27	15.6	89	73	29.5		113	92.6	24.9	9	7.4	15.5		117	95.9	23.4	5	4.1	38.5		81	66.4	20.5	41	33.6	35		122	100	24.1	0	0
		No clean							0.008*							.002*							0.537							0.022*							0.731							<0.001*
		no	283	94.3	60.2	17	5.7	39.5		36	12	80	264	88	56.4		120	40	56.9	180	60	59.6		257	86	56.7	42	14	72.4		293	97.7	58.6	7	2.3	53.8		253	84.3	63.9	47	15.7	40.2		300	100	59.3	0	0
		yes	187	87.8	39.8	26	12.2	60.5		9	4.2	20	204	95.8	43.6		91	42.7	43.1	122	57.3	40.4		196	92.5	43.3	16	7.5	27.6		207	97.2	41.4	6	2.8	46.2		143	67.1	36.1	70	32.9	59.8		206	96.7	40.7	7	3.3
		Antivenom							.							.							.							.							.							.
		no	0	0	0	0	0	0		0	0	0	0	0	0		0	0	0	0	0	0		0	0	0	0	0	0		0	0	0	0	0	0		0	0	0	0	0	0		0	0	0	0	0
		yes	470	91.6	100	43	8.4	100		45	8.8	100	468	91.2	100		211	41.1	100	302	58.9	100		453	88.6	100	58	11.4	100		500	97.5	100	13	2.5	100		396	77.2	100	117	22.8	100		506	98.6	100	7	1.4
		Skin Rash							0.092							0.049*							0.007*							0.496							0.008*							<0.001*
		no	422	90.9	89.8	42	9.1	97.7		37	8	82.2	427	92	91.2		182	39.2	86.3	282	60.8	93.4		411	89	90.7	51	11	87.9		455	98.1	91	9	1.9	69.2		372	80.2	93.9	92	19.8	78.6		464	100	91.7	0	0
		yes	48	98	10.2	1	2	2.3		8	16.3	17.8	41	83.7	8.8		29	59.2	13.7	20	40.8	6.6		42	85.7	9.3	7	14.3	12.1		45	91.8	9	4	8.2	30.8		24	49	6.1	25	51	21.4		42	85.7	8.3	7	14.3
		Itching							0.808							0.709							0.838							0.019*							0.005*							<0.001*
		no	444	91.5	94.5	41	8.5	95.3		42	8.7	93.3	443	91.3	94.7		200	41.2	94.8	285	58.8	94.4		432	89.4	95.4	51	10.6	87.9		475	97.9	95	10	2.1	76.9		382	78.8	96.5	103	21.2	88		483	99.6	95.5	2	0.4
		yes	26	92.9	5.5	2	7.1	4.7		3	10.7	6.7	25	89.3	5.3		11	39.3	5.2	17	60.7	5.6		21	75	4.6	7	25	12.1		25	89.3	5	3	10.7	23.1		14	50	3.5	14	50	12		23	82.1	4.5	5	17.9
		Agioedema							0.668							0.66							0.09							0.612							0.819							0.441
		no	468	91.6	99.6	43	8.4	100		45	8.8	100	466	91.2	99.6		209	40.9	99.1	302	59.1	100		451	88.6	99.6	58	11.4	100		498	97.5	99.6	13	2.5	100		394	77.1	99.5	117	22.9	100		504	98.6	99.6	7	1.4
		yes	2	100	0.4	0	0	0		0	0	0	2	100	0.4		2	100	0.9	0	0	0		2	100	0.4	0	0	0		2	100	0.4	0	0	0		2	100	0.5	0	0	0		2	100	0.4	0	0
		Wheezing							0.389							0.377							0.050*							0.918							<0.001*							0.065
		no	462	91.5	98.3	43	8.5	100		45	8.9	100	460	91.1	98.3		205	40.6	97.2	300	59.4	99.3		446	88.7	98.5	57	11.3	98.3		494	97.8	98.8	11	2.2	84.6		392	77.6	99	113	22.4	96.6		499	98.8	98.6	6	1.2
		yes	8	100	1.7	0	0	0		0	0	0	8	100	1.7		6	75	2.8	2	25	0.7		7	87.5	1.5	1	12.5	1.7		6	75	1.2	2	25	15.4		4	50	1	4	50	3.4		7	87.5	1.4	1	12.5
		Dypsnea							0.705							0.657							0.619							0.47							0.014*							<0.001*
		no	454	91.5	96.6	42	8.5	97.7		43	8.7	95.6	453	91.3	96.8		205	41.3	97.2	291	58.7	96.4		437	88.5	96.5	57	11.5	98.3		485	97.8	97	11	2.2	84.6		389	78.4	98.2	107	21.6	91.5		491	99	97	5	1
		yes	16	94.1	3.4	1	5.9	2.3		2	11.8	4.4	15	88.2	3.2		6	35.3	2.8	11	64.7	3.6		16	94.1	3.5	1	5.9	1.7		15	88.2	3	2	11.8	15.4		7	41.2	1.8	10	58.8	8.5		15	88.2	3	2	11.8
		Chest tighness							0.269							0.257							0.345							0.642							.000*							0.007*
		no	457	91.4	97.2	43	8.6	100		45	9	100	455	91	97.2		204	40.8	96.7	296	59.2	98		442	88.8	97.6	56	11.2	96.6		490	98	98	10	2	76.9		390	78	98.5	110	22	94		495	99	97.8	5	1
		yes	13	100	2.8	0	0	0		0	0	0	13	100	2.8		7	53.8	3.3	6	46.2	2		11	84.6	2.4	2	15.4	3.4		10	76.9	2	3	23.1	23.1		6	46.2	1.5	7	53.8	6		11	84.6	2.2	2	15.4
		Vomitting							0.033*							0.66							0.09							0.612							0.819							0.358
		no	469	91.8	99.8	42	8.2	97.7		45	8.8	100	466	91.2	99.6		209	40.9	99.1	302	59.1	100		451	88.6	99.6	58	11.4	100		498	97.5	99.6	13	2.5	100		395	77.3	99.7	116	22.7	99.1		504	98.6	99.6	7	1.4
		yes	1	50	0.2	1	50	2.3		0	0	0	2	100	0.4		2	100	0.9	0	0	0		2	100	0.4	0	0	0		2	100	0.4	0	0	0		1	50	0.3	1	50	0.9		2	100	0.4	0	0
		Fever							0.668							0.66							0.09							0.612							0.819							0.358
		no	468	91.6	99.6	43	8.4	100		45	8.8	100	466	91.2	99.6		209	40.9	99.1	302	59.1	100		451	88.6	99.6	58	11.4	100		498	97.5	99.6	13	2.5	100		395	77.3	99.7	116	22.7	99.1		504	98.6	99.6	7	1.4
		yes	2	100	0.4	0	0	0		0	0	0	2	100	0.4		2	100	0.9	0	0	0		2	100	0.4	0	0	0		2	100	0.4	0	0	0		1	50	0.3	1	50	0.9		2	100	0.4	0	0
		Abdominal discomfort							0.599							0.59							0.367							0.534							<0.001*							0.001*
		no	467	91.6	99.4	43	8.4	100		45	8.8	100	465	91.2	99.4		209	41	99.1	301	59	99.7		450	88.6	99.3	58	11.4	100		499	97.8	99.8	11	2.2	84.6		396	77.6	100	114	22.4	97.4		503	98.6	99.4	7	1.4
		yes	3	100	0.6	0	0	0		0	0	0	3	100	0.6		2	66.7	0.9	1	33.3	0.3		3	100	0.7	0	0	0		1	33.3	0.2	2	66.7	15.4		0	0	0	3	100	2.6		3	100	0.6	0	0
		Hypotension							0.42							0.409							0.386							0.148							<0.001*							0.029*
		no	463	91.5	98.5	43	8.5	100		45	8.9	100	461	91.1	98.5		207	40.9	98.1	299	59.1	99		448	88.9	98.9	56	11.1	96.6		496	98	99.2	10	2	76.9		393	77.7	99.2	113	22.3	96.6		499	98.6	98.6	7	1.4
		yes	7	100	1.5	0	0	0		0	0	0	7	100	1.5		4	57.1	1.9	3	42.9	1		5	71.4	1.1	2	28.6	3.4		4	57.1	0.8	3	42.9	23.1		3	42.9	0.8	4	57.1	3.4		7	100	1.4	0	0
		O2 Sat dropped							0.668							0.039*							0.798							0.612							0.819							0.358
		no	468	91.6	99.6	43	8.4	100		44	8.6	97.8	467	91.4	99.8		210	41.1	99.5	301	58.9	99.7		451	88.6	99.6	58	11.4	100		498	97.5	99.6	13	2.5	100		395	77.3	99.7	116	22.7	99.1		504	98.6	99.6	7	1.4
		yes	2	100	0.4	0	0	0		1	50	2.2	1	50	0.2		1	50	0.5	1	50	0.3		2	100	0.4	0	0	0		2	100	0.4	0	0	0		1	50	0.3	1	50	0.9		2	100	0.4	0	0
		WBC4000_gr							0.499							0.475							0.063							0.441							0.737							0.958
		<4000	5	100	1.2	0	0	0		0	0	0	5	100	1.2		4	80	2.2	1	20	0.4		5	100	1.2	0	0	0		5	100	1.1	0	0	0		4	80	1.1	1	20	1		5	100	1.1	0	0
		>=4000	415	91.6	98.8	38	8.4	100		42	9.3	100	411	90.7	98.8		177	39.1	97.8	276	60.9	99.6		403	89.4	98.8	48	10.6	100		443	97.8	98.9	10	2.2	100		358	79	98.9	95	21	99		449	99.1	98.9	4	0.9
		WBC11000_gr							0.539							0.011*							0.361							0.458							0.007*							0.115
		<11000	255	91.1	60.7	25	8.9	65.8		18	6.4	42.9	262	93.6	63		106	37.9	58.6	174	62.1	62.8		252	90.3	61.8	27	9.7	56.3		278	99.3	62.1	2	0.7	20		228	81.4	63	52	18.6	54.2		278	99.3	61.2	2	0.7
		>=11000	165	92.7	39.3	13	7.3	34.2		24	13.5	57.1	154	86.5	37		75	42.1	41.4	103	57.9	37.2		156	88.1	38.2	21	11.9	43.8		170	95.5	37.9	8	4.5	80		134	75.3	37	44	24.7	45.8		176	98.9	38.8	2	1.1
		MPVAV_gr							0.163							0.426							.013*							0.23							0.788							0.93
		<=5 vial‎s	386	92.3	87.7	32	7.7	80		32	7.7	91.4	386	92.3	86.7		177	42.3	91.7	241	57.7	84		368	88.5	86.4	48	11.5	92.3		407	97.4	87.2	11	2.6	84.6		319	76.3	87.2	99	23.7	86.8		414	99	87.5	4	1
		>5 vials	54	87.1	12.3	8	12.9	20		3	4.8	8.6	59	95.2	13.3		16	25.8	8.3	46	74.2	16		58	93.5	13.6	4	6.5	7.7		60	96.8	12.8	2	3.2	15.4		47	75.8	12.8	15	24.2	13.2		59	95.2	12.5	3	4.8
		GPVAV_gr							.							.							.							.							.							.
		<=3 vial‎s	2	100	100	0	0	0		0	0	0	2	100	100		1	50	100	1	50	100		2	100	100	0	0	0		2	100	100	0	0	0		2	100	100	0	0	0		2	100	100	0	0
		>3 vials	0	0	0	0	0	0		0	0	0	0	0	0		0	0	0	0	0	0		0	0	0	0	0	0		0	0	0	0	0	0		0	0	0	0	0	0		0	0	0	0	0
		RVAV_gr							.							.							.							.							.							.
		<=5 vial‎s	0	0	0	0	0	0		0	0	0	0	0	0		0	0	0	0	0	0		0	0	0	0	0	0		0	0	0	0	0	0		0	0	0	0	0	0		0	0	0	0	0
		>5 vials	0	0	0	0	0	0		0	0	0	0	0	0		0	0	0	0	0	0		0	0	0	0	0	0		0	0	0	0	0	0		0	0	0	0	0	0		0	0	0	0	0
		age_gr							0.88							0.493							0.251							0.153							0.276							0.339
		0-25	107	90.7	23.2	11	9.3	26.2		7	5.9	16.3	111	94.1	24.1		54	45.8	26.2	64	54.2	21.5		108	93.1	24.4	8	6.9	13.8		117	99.2	23.9	1	0.8	7.7		86	72.9	22.3	32	27.1	27.4		117	99.2	23.6	1	0.8
		26-59	270	92.2	58.6	23	7.8	54.8		28	9.6	65.1	265	90.4	57.6		111	37.9	53.9	182	62.1	61.3		253	86.3	57.1	40	13.7	69		285	97.3	58.2	8	2.7	61.5		225	76.8	58.3	68	23.2	58.1		287	98	57.9	6	2
		>60	84	91.3	18.2	8	8.7	19		8	8.7	18.6	84	91.3	18.3		41	44.6	19.9	51	55.4	17.2		82	89.1	18.5	10	10.9	17.2		88	95.7	18	4	4.3	30.8		75	81.5	19.4	17	18.5	14.5		92	100	18.5	0	0
[truncated: 16 more columns]

## Sheet: Symptom_Crosstab
		Symptom					Skin Rash					Wheezing					N/vomitting					CVS effects					Angioedema
		Non Symptom		Symptom			No		Yes			No		Yes			No		Yes			No		Yes			No		Yes
		n	%	n	%	p-value	n	%	n	%	p-value	n	%	n	%	p-value	n	%	n	%	p-value	n	%	n	%	p-value	n	%	n	%	p-value
	age_gr					0.602					0.3					0.461					0.389					0.267					0.195
	0-25	103	87.3	15	12.7		108	91.5	10	8.5		111	94.1	7	5.9		117	99.2	1	0.8		111	94.1	7	5.9		117	99.2	1	0.8
	26-59	257	87.7	36	12.3		261	89.1	32	10.9		283	96.6	10	3.4		288	98.3	5	1.7		284	96.9	9	3.1		293	100	0	0
	>60	77	83.7	15	16.3		78	84.8	14	15.2		89	96.7	3	3.3		92	100	0	0		90	97.8	2	2.2		92	100	0	0
	gender					0.669					0.535					0.224					0.531					0.976					0.532
	male	320	87.4	46	12.6		327	89.3	39	10.7		350	95.6	16	4.4		361	98.6	5	1.4		353	96.4	13	3.6		365	99.7	1	0.3
	female	123	86	20	14		125	87.4	18	12.6		140	97.9	3	2.1		142	99.3	1	0.7		138	96.5	5	3.5		143	100	0	0
	ER					<0.001*					<0.001*					0.041*					0.001*					0.002*					0.002*
	Refer	62	71.3	25	28.7		67	77	20	23		80	92	7	8		83	95.4	4	4.6		79	90.8	8	9.2		85	97.7	2	2.3
	ER	383	89.9	43	10.1		388	91.1	38	8.9		412	96.7	14	3.3		424	99.5	2	0.5		416	97.7	10	2.3		426	100	0	0
	Fang Mark					0.721					0.684					0.879					0.398					0.934					0.627
	NO	46	85.2	8	14.8		47	87	7	13		52	96.3	2	3.7		54	100	0	0		52	96.3	2	3.7		54	100	0	0
	Yes	399	86.9	60	13.1		408	88.9	51	11.1		440	95.9	19	4.1		453	98.7	6	1.3		443	96.5	16	3.5		457	99.6	2	0.4
	Systemic bleeding					0.059					0.058					0.037*					0.58					0.47					0.429
	no	333	85.2	58	14.8		341	87.2	50	12.8		371	94.9	20	5.1		387	99	4	1		376	96.2	15	3.8		389	99.5	2	0.5
	yes	112	91.8	10	8.2		114	93.4	8	6.6		121	99.2	1	0.8		120	98.4	2	1.6		119	97.5	3	2.5		122	100	0	0
	Blister					0.423					0.297					0.006*					0.742					0.564					0.85
	no	438	86.9	66	13.1		448	88.9	56	11.1		485	96.2	19	3.8		498	98.8	6	1.2		486	96.4	18	3.6		502	99.6	2	0.4
	yes	7	77.8	2	22.2		7	77.8	2	22.2		7	77.8	2	22.2		9	100	0	0		9	100	0	0		9	100	0	0
	TypeNSAIDS					0.205					0.15					0.541					0.461					0.191					0.668
	no	405	86.2	65	13.8		414	88.1	56	11.9		450	95.7	20	4.3		465	98.9	5	1.1		452	96.2	18	3.8		468	99.6	2	0.4
	yes	40	93	3	7		41	95.3	2	4.7		42	97.7	1	2.3		42	97.7	1	2.3		43	100	0	0		43	100	0	0
	Paracetamol					0.063					0.054					0.901					0.445					0.623					0.66
	no	35	77.8	10	22.2		36	80	9	20		43	95.6	2	4.4		45	100	0	0		44	97.8	1	2.2		45	100	0	0
	yes	410	87.6	58	12.4		419	89.5	49	10.5		449	95.9	19	4.1		462	98.7	6	1.3		451	96.4	17	3.6		466	99.6	2	0.4
	Tramadol					0.004*					0.010*					0.537					0.035*					0.436					0.09
	no	172	81.5	39	18.5		178	84.4	33	15.6		201	95.3	10	4.7		206	97.6	5	2.4		202	95.7	9	4.3		209	99.1	2	0.9
	yes	273	90.4	29	9.6		277	91.7	25	8.3		291	96.4	11	3.6		301	99.7	1	0.3		293	97	9	3		302	100	0	0
	Antibiotics_gr					0.168					0.064					0.304					0.644					0.722					0.316
	Ceftriaxone	125	83.3	25	16.7		127	84.7	23	15.3		142	94.7	8	5.3		149	99.3	1	0.7		145	96.7	5	3.3		149	99.3	1	0.7
	Augmentin	203	87.5	29	12.5		207	89.2	25	10.8		224	96.6	8	3.4		230	99.1	2	0.9		222	95.7	10	4.3		232	100	0	0
	Others Penicilin	103	91.2	10	8.8		106	93.8	7	6.2		111	98.2	2	1.8		111	98.2	2	1.8		110	97.3	3	2.7		113	100	0	0
	Tetanus					0.349					0.133					0.788					0.378					0.469					0.612
	no	395	87.2	58	12.8		405	89.4	48	10.6		434	95.8	19	4.2		447	98.7	6	1.3		438	96.7	15	3.3		451	99.6	2	0.4
	yes	48	82.8	10	17.2		48	82.8	10	17.2		56	96.6	2	3.4		58	100	0	0		55	94.8	3	5.2		58	100	0	0
	Sodium_gr					0.411					0.436					0.708					0.912					0.78					0.941
	<135	12	100	0	0		12	100	0	0		12	100	0	0		12	100	0	0		12	100	0	0		12	100	0	0
	135-145	261	87.9	36	12.1		266	89.6	31	10.4		286	96.3	11	3.7		294	99	3	1		289	97.3	8	2.7		295	99.3	2	0.7
	>145	5	83.3	1	16.7		5	83.3	1	16.7		6	100	0	0		6	100	0	0		6	100	0	0		6	100	0	0
	Potassium_gr					0.929					0.929					0.554					0.195					0.182					0.737
	<3.5	64	87.7	9	12.3		65	89	8	11		69	94.5	4	5.5		71	97.3	2	2.7		69	94.5	4	5.5		73	100	0	0
	3.5-5.5	215	88.1	29	11.9		219	89.8	25	10.2		237	97.1	7	2.9		243	99.6	1	0.4		240	98.4	4	1.6		242	99.2	2	0.8
	>5.5	1	100	0	0		1	100	0	0		1	100	0	0		1	100	0	0		1	100	0	0		1	100	0	0
	Chloride_gr					0.812					0.706					0.966					0.027*					0.116					0.652
	<90	1	100	0	0		1	100	0	0		1	100	0	0		1	100	0	0		1	100	0	0		1	100	0	0
	90-205	183	88.4	24	11.6		187	90.3	20	9.7		199	96.1	8	3.9		207	100	0	0		204	98.6	3	1.4		205	99	2	1
	>105	75	86.2	12	13.8		76	87.4	11	12.6		84	96.6	3	3.4		84	96.6	3	3.4		82	94.3	5	5.7		87	100	0	0
	Bicarbonate_gr					0.393					0.365					0.289					0.478					0.018*					0.612
	<20	10	76.9	3	23.1		10	76.9	3	23.1		13	100	0	0		13	100	0	0		11	84.6	2	15.4		13	100	0	0
	20-26	168	87	25	13		172	89.1	21	10.9		184	95.3	9	4.7		190	98.4	3	1.6		189	97.9	4	2.1		191	99	2	1
	>26	73	90.1	8	9.9		73	90.1	8	9.9		80	98.8	1	1.2		81	100	0	0		79	97.5	2	2.5		81	100	0	0
	WBC4000_gr					0.567					0.428					0.679					0.833					0.701					0.882
	<4000	4	80	1	20		4	80	1	20		5	100	0	0		5	100	0	0		5	100	0	0		5	100	0	0
	>=4000	400	88.3	53	11.7		410	90.5	43	9.5		438	96.7	15	3.3		449	99.1	4	0.9		440	97.1	13	2.9		451	99.6	2	0.4
	WBC11000_gr					0.037*					0.055					0.528					0.568					0.004*					0.746
	<11000	254	90.7	26	9.3		259	92.5	21	7.5		272	97.1	8	2.9		277	98.9	3	1.1		277	98.9	3	1.1		279	99.6	1	0.4
	>=11000	150	84.3	28	15.7		155	87.1	23	12.9		171	96.1	7	3.9		177	99.4	1	0.6		168	94.4	10	5.6		177	99.4	1	0.6
	platelet_gr					0.824					0.82					0.692					0.496					0.215					0.631
	<100000	42	89.4	5	10.6		43	91.5	4	8.5		46	97.9	1	2.1		47	100	0	0		47	100	0	0		47	100	0	0
	>=100000	361	88.3	48	11.7		370	90.5	39	9.5		396	96.8	13	3.2		405	99	4	1		396	96.8	13	3.2		407	99.5	2	0.5
	aPTT_gr					0.923					0.899					0.485					0.584					0.703					0.755
	<=38	71	76.3	22	23.7		74	79.6	19	20.4		88	94.6	5	5.4		90	96.8	3	3.2		86	92.5	7	7.5		92	98.9	1	1.1
	>38	7	77.8	2	22.2		7	77.8	2	22.2		8	88.9	1	11.1		9	100	0	0		8	88.9	1	11.1		9	100	0	0
	INR_gr					0.695					0.476					0.473					0.218					0.362					0.48
	<=1.2	64	73.6	23	26.4		66	75.9	21	24.1		80	92	7	8		84	96.6	3	3.4		81	93.1	6	6.9		86	98.9	1	1.1
	>1.2	33	76.7	10	23.3		35	81.4	8	18.6		41	95.3	2	4.7		43	100	0	0		38	88.4	5	11.6		43	100	0	0
	VCT_1_gr					0.166					0.308					0.209					0.378					0.209					0.612
	<20	152	88.4	20	11.6		156	90.7	16	9.3		166	96.5	6	3.5		169	98.3	3	1.7		166	96.5	6	3.5		171	99.4	1	0.6
	>=20	42	95.5	2	4.5		42	95.5	2	4.5		44	100	0	0		44	100	0	0		44	100	0	0		44	100	0	0
	Use_Antibiotics					0.253					0.465					0.006*					0.078					0.41					<0.001*
	no	14	77.8	4	22.2		15	83.3	3	16.7		15	83.3	3	16.7		17	94.4	1	5.6		18	100	0	0		17	94.4	1	5.6
	yes	431	87.1	64	12.9		440	88.9	55	11.1		477	96.4	18	3.6		490	99	5	1		477	96.4	18	3.6		494	99.8	1	0.2

## Sheet: Factor_Symptom
		Symptom
		Non Symptom		Symptom			Univariate analysis			Multivariables analysis		Multivariables analysis			Multivariables analysis
		n	%	n	%	p-value	Crude Odds ratio	95%CI	p-value	Adjusted Odds ratio	95%CI	p-value	Adjusted Odds ratio	95%CI	p-value	Adjusted Odds ratio	95%CI
	age_gr
	0-25	103	87.3	15	12.7		1			1			1			1
	26-59	257	87.7	36	12.3	0.906	0.962	0.505-1.832	0.469	0.765	0.371-1.578	0.477	0.765	0.366-1.601	0.598	0.812	0.375-1.759
	>60	77	83.7	15	16.3	0.461	1.338	0.617-2.901	0.904	1.058	0.423-2.648	0.959	1.025	0.405-2.594	0.909	0.943	0.347-2.561
	gender
	male	320	87.4	46	12.6		1
	female	123	86	20	14	0.669	1.131	0.643-1.989
	ER
	Refer	62	71.3	25	28.7	<0.001*	3.592	2.049-6.295	0.001*	3.078	1.576-6.012	0.002*	2.924	1.485-5.755	<0.001*	4.041	1.91-8.55
	ER	383	89.9	43	10.1		1			1			1			1
	Fang mark
	no	46	85.2	8	14.8		1
	yes	399	86.9	60	13.1	0.721	0.865	0.389-1.921
	Systemic bleeding
	no	333	85.2	58	14.8		1			1			1			1
	yes	112	91.8	10	8.2	0.063	0.513	0.253-1.037	0.332	0.664	0.29-1.519	0.565	0.779	0.333-1.822	0.096	0.429	0.158-1.162
	Blister
	no	438	86.9	66	13.1		1
	yes	7	77.8	2	22.2	0.431	1.896	0.386-9.323
	TypeNSAIDS
	no	405	86.2	65	13.8		1
	yes	40	93	3	7	0.215	0.467	0.14-1.555
	Paracetamol
	no	35	77.8	10	22.2		1			1			1			1
	yes	410	87.6	58	12.4	0.068	0.495	0.233-1.053	0.429	0.703	0.293-1.684	0.565	0.771	0.318-1.869	0.53	0.751	0.308-1.833
	Tramadol
	no	172	81.5	39	18.5		1			1			1			1
	yes	273	90.4	29	9.6	0.004*	0.468	0.279-0.786	0.015*	0.456	0.243-0.857	0.010*	0.434	0.23-0.822	0.002*	0.34	0.171-0.679
	Use_Antibiotics
	no	14	77.8	4	22.2		1			1			1			1
	yes	431	87.1	64	12.9	0.261	0.52	0.166-1.628	0.607	0.686	0.164-2.878	0.543	0.637	0.149-2.724	0.543	0.629	0.141-2.808
	Antibiotics_gr
	Ceftriaxone	125	83.3	25	16.7	0.069	2.06	0.946-4.486
	Augmentin	203	87.5	29	12.5	0.317	1.471	0.69-3.136
	Others Penicilin	103	91.2	10	8.8		1
	Tetanus
	no	395	87.2	58	12.8		1
	yes	48	82.8	10	17.2	0.351	1.419	0.68-2.959
	Bicarbonate_gr
	<20	10	76.9	3	23.1	0.183	2.737	0.622-12.054
	20-26	168	87	25	13	0.476	1.358	0.585-3.152
	>26	73	90.1	8	9.9		1
	WBC11000_gr
	<11000	254	90.7	26	9.3		1			1			1			1
	>=11000	150	84.3	28	15.7	0.039*	1.824	1.031-3.227	0.169	1.569	0.826-2.98	0.254	1.465	0.76-2.827	0.717	1.137	0.568-2.277
	platelet_gr
	<100000	42	89.4	5	10.6		1
	>=100000	361	88.3	48	11.7	0.824	1.117	0.421-2.961
	INR_gr
	<=1.2	64	73.6	23	26.4	0.695	1.186	0.505-2.783
	>1.2	33	76.7	10	23.3		1
	VCT_1_gr
	<20	152	88.4	20	11.6	0.182	2.763	0.621-12.299
	>=20	42	95.5	2	4.5		1
	Cobra
	no	436	87.4	63	12.6		1						1			1
	yes	9	64.3	5	35.7	0.019*	3.845	1.249-11.839				0.1	3.094	0.805-11.891	0.019*	5.443	1.32-22.441
	others
	no	135	91.8	12	8.2		1						1			1
	yes	310	84.7	56	15.3	0.034*	2.032	1.055-3.914				0.135	1.884	0.821-4.325	0.198	1.76	0.744-4.163
	Epinephrine
	no	440	88	60	12		1									1
	yes	5	38.5	8	61.5	<0.001*	11.733	3.717-37.036							0.018*	6.634	1.379-31.92
	Antihistamine
	no	360	90.9	36	9.1		1									1
	yes	85	72.6	32	27.4	<0.001*	3.765	2.212-6.406							<0.001*	4.924	2.223-10.906
